# Supplementary material for: Identification of HM13 as a prognostic indicator and a predictive biomarker for immunotherapy in hepatocellular carcinoma
Source: BMC Cancer. 2022 Aug 13;22:888. doi: 10.1186/s12885-022-09987-2 (PMC9375928; doi:10.1186/s12885-022-09987-2)
Supplement: Supplementary file 1 — Additional file 1. [file 12885_2022_9987_MOESM1_ESM.xlsx]

## Sheet: zdyhm133
Sample	HM13 (Ct values)				β-ACTIN (Ct values)
	Test.1	Test.2	Test.3	Relative expression	Contol.1	Contol.2	Contol.3
HCC1	29.41	28.83	29.69	1	20.11	19.53	20.39
HCC2	28.13	29.36	29.09	1.03	18.87	20.1	19.83
HCC3	27.99	28.63	28.26	1.15	18.89	19.53	19.16
HCC4	28.64	29.05	29.12	1.09	19.46	19.87	19.94
HCC5	28.35	28.94	29.1	1	19.05	19.64	19.8
HCC6	29.14	29.01	28.78	1.18	20.08	19.95	19.72
HCC7	29.05	29.25	27.96	1.1	19.89	20.09	18.8
HCC8	28.72	28.53	28.43	1.07	19.52	19.33	19.23
HCC9	28.43	27.92	28.7	1.19	19.38	18.87	19.65
HCC10	28.03	29.15	28.71	1.04	18.79	19.91	19.47
HCC11	28.48	28.88	28.54	1.07	19.28	19.68	19.34
HCC12	28.23	29.57	29.6	1.03	18.97	20.31	20.34
HCC13	29.28	28.87	28.42	1.11	20.13	19.72	19.27
HCC14	29.11	28.09	28.27	1.1	19.95	18.93	19.11
HCC15	28.35	28.89	29	1.03	19.09	19.63	19.74
HCC16	28.38	29.06	28.24	0.99	19.07	19.75	18.93
HCC17	29.12	29.28	29.2	1.03	19.86	20.02	19.94
HCC18	29.43	29.08	29.42	1.09	20.25	19.9	20.24
HCC19	28.25	28.73	28.27	1.07	19.05	19.53	19.07
HCC20	28.87	29.29	29.12	1.08	19.68	20.1	19.93
HCC21	28.51	28.11	28.26	1.03	19.25	18.85	19
HCC22	28.26	28.2	28.27	1.08	19.07	19.01	19.08
HCC23	29.32	29.17	29.33	0.97	19.98	19.83	19.99
HCC24	28.61	28.32	29.31	0.96	19.25	18.96	19.95
HCC25	28.84	28.75	29.21	1	19.54	19.45	19.91
HCC26	29.16	28.65	28.88	1.08	19.97	19.46	19.69
HCC27	28.79	28.61	29.34	1.06	19.57	19.39	20.12
HCC28	29.27	29	28.81	0.97	19.93	19.66	19.47
HCC29	28.93	29.13	28.41	1.06	19.71	19.91	19.19
HCC30	29.47	29.53	28.1	1.12	20.33	20.39	18.96
HCC31	28.51	29.58	28.13	1.02	19.24	20.31	18.86
HCC32	28.58	28.16	28.78	1.03	19.32	18.9	19.52
HCC33	28.68	28.44	28.22	0.96	19.32	19.08	18.86
HCC34	29.4	28.97	29.3	0.95	20.03	19.6	19.93
HCC35	29.28	28.32	29.29	0.94	19.89	18.93	19.9
HCC36	28.67	28.22	28.62	0.94	19.28	18.83	19.23
HCC37	28.11	28.87	28.4	1.04	18.87	19.63	19.16
HCC38	29.22	28.69	28.25	1.08	20.03	19.5	19.06
HCC39	28.24	29.36	28.56	1.05	19.01	20.13	19.33
HCC40	29.42	29.71	28.43	0.98	20.09	20.38	19.1
HCC41	29.26	28.74	28.95	0.99	19.95	19.43	19.64
HCC42	28.53	28.82	29.07	1.01	19.24	19.53	19.78
HCC43	28.13	28.58	29.56	1.05	18.9	19.35	20.33
HCC44	29	28.62	28.6	1.01	19.71	19.33	19.31
HCC45	29.44	29.18	29.27	0.99	20.13	19.87	19.96
HCC46	28.79	29.49	29.62	1.05	19.56	20.26	20.39
HCC47	28.03	29.4	28.22	1.15	18.93	20.3	19.12
HCC48	28.31	28.59	29.43	0.99	19	19.28	20.12
HCC49	29.12	29.56	29.61	1.03	19.86	20.3	20.35
HCC50	29.59	28.53	28.84	0.98	20.26	19.2	19.51
HCC51	28.64	28.45	29.55	1.02	19.37	19.18	20.28
HCC52	29.27	29.32	29.58	1.05	20.04	20.09	20.35
HCC53	29.69	28.67	29.31	0.9	20.24	19.22	19.86
HCC54	28.45	29.61	28.12	1.02	19.18	20.34	18.85
HCC55	29.36	28.76	28.38	0.97	20.02	19.42	19.04
HCC56	28.63	28.31	28.19	1.01	19.34	19.02	18.9
HCC57	28.19	29.76	28.88	0.94	18.8	20.37	19.49
HCC58	28.22	29.51	28.86	1.06	19	20.29	19.64
HCC59	29.65	29.56	29.56	1.01	20.36	20.27	20.27
Normal1	29.53	28.74	28.97	0.96	20.17	19.38	19.61
Normal2	29.51	29.01	29.6	0.94	20.12	19.62	20.21
Normal3	29.22	29.47	29.56	0.91	19.78	20.03	20.12
Normal4	28.43	29.3	28.25	0.93	19.03	19.89	18.84
Normal5	29.69	29.56	28.4	0.96	20.33	20.2	19.04
Normal6	28.32	28.71	28.67	0.98	18.99	19.38	19.34
Normal7	28.17	28.91	28.71	0.97	18.83	19.57	19.37
Normal8	29.1	29.73	29.58	0.95	19.73	20.36	20.21
Normal9	29.51	29	28.31	0.99	20.2	19.69	19
Normal10	28.2	28.19	28.21	0.97	18.86	18.85	18.87
Normal11	29.61	29.21	28.44	0.94	20.22	19.82	19.05
Normal12	28.32	29.25	28.97	0.86	18.8	19.73	19.45
Normal13	29.48	28.64	29.48	0.95	20.11	19.27	20.11
Normal14	29.02	29.41	28.56	1	19.72	20.11	19.26
Normal15	29.16	28.42	29.43	0.93	19.76	19.02	20.03
Normal16	29.1	29.81	29.34	0.92	19.68	20.39	19.92
Normal17	29.2	28.62	28.34	0.93	19.8	19.22	18.94
Normal18	28.29	28.38	29.57	0.92	18.87	18.96	20.15
Normal19	28.3	28.85	29.41	0.9	18.85	19.4	19.96
Normal20	28.27	28.23	28.79	0.91	18.83	18.79	19.35
Normal21	29.51	28.79	28.74	0.85	19.98	19.26	19.21
Normal22	28.29	29.37	29.03	0.95	18.92	20	19.66
Normal23	29.72	28.39	29	0.92	20.3	18.97	19.58
Normal24	29.13	29.84	29.41	0.88	19.65	20.36	19.93
Normal25	29.22	29.57	29.01	0.98	19.89	20.24	19.68
Normal26	29.13	28.33	29.04	0.96	19.77	18.97	19.68
Normal27	28.55	28.24	29.54	0.95	19.18	18.87	20.17
Normal28	29.56	28.82	29.34	0.98	20.23	19.49	20.01
Normal29	29.44	29.64	29.53	0.96	20.08	20.28	20.17
Normal30	28.84	28.23	28.27	0.95	19.47	18.86	18.9
Normal31	29.38	28.9	29.15	0.91	19.94	19.46	19.71
Normal32	28.34	28.8	28.62	1.02	19.07	19.53	19.35
Normal33	29.63	28.29	29.54	0.94	20.24	18.9	20.15
Normal34	29.54	29.43	28.34	0.93	20.13	20.03	18.93
Normal35	28.17	28.51	28.72	1.01	18.88	19.22	19.43
Normal36	29.21	29.32	29.37	0.91	19.77	19.88	19.93
Normal37	28.58	29.16	28.85	0.91	19.14	19.72	19.41
Normal38	29.23	29.5	28.86	0.93	19.82	20.09	19.45
Normal39	29.16	28.74	28.3	0.93	19.75	19.33	18.9
Normal40	28.62	28.15	29.09	0.97	19.28	18.81	19.75
Normal41	28.29	29.27	29.19	0.92	18.87	19.85	19.77
Normal42	28.55	29.37	29.12	0.95	19.18	20	19.75
Normal43	28.51	28.77	29.32	0.91	19.07	19.33	19.88
Normal44	29.6	28.66	28.82	0.95	20.23	19.29	19.45
Normal45	29.34	28.74	28.49	0.9	19.89	19.29	19.04
Normal46	28.46	29.67	29.69	0.98	19.13	20.34	20.36
Normal47	28.46	28.37	29.44	0.98	19.13	19.04	20.11
Normal48	28.95	29.34	29.16	0.95	19.58	19.97	19.79
Normal49	28.84	29.62	29.18	0.93	19.43	20.22	19.78
Normal50	28.24	29.4	28.59	0.9	18.79	19.95	19.14
